# Supplementary material for: Selection of Transcripts Affecting Initial Growth Rate of Rice Backcrossed Inbred Lines Using RNA Sequencing Data
Source: Front Plant Sci. 2018 Dec 20;9:1880. doi: 10.3389/fpls.2018.01880 (PMC6315124; doi:10.3389/fpls.2018.01880)
Supplement: Supplementary file 2 [file Table_1.XLSX]

## Sheet: TableS1
Supplementary Table 1. High-frequency selected genes for the explanatory variables correlated with shoot fresh weight in the transcriptome analysis
QTLs for shoot weight	ID	Gene Symbol	Description	Frequency	Correlation
	EPlOSAG00000004046		nonCoding RNA genes annotated by Arizona Genome Institute	0.0862	-0.661234
	OS01G0220150		Hypothetical protein. (Os01t0220150-00)	0.0102	-0.55381
	EPlOSAG00000029933		nonCoding RNA genes annotated by Arizona Genome Institute	0.0974	-0.692951
	OS01G0269100		Similar to Rab proteins geranylgeranyltransferase component A 2 (Rab escort protein 2) (REP-2) (Choroideraemia-like protein). (Os01t0269100-01)	0.0738	-0.671877
	OS01G0387865		Hypothetical conserved gene. (Os01t0387865-01)	0.0304	-0.638166
	OS01G0501000		Conserved hypothetical protein. (Os01t0501000-01)	0.0607	-0.655764
	OS01G0519100		Kelch-type beta propeller domain containing protein. (Os01t0519100-01)	0.0402	-0.63377
	OS01G0537250		Protein of unknown function DUF3778 domain containing protein. (Os01t0537250-01)	0.0384	0.634845
	OS01G0571166		Similar to gibberellin responsive1. (Os01t0571166-00)	0.0783	0.676158
	OS01G0605700	SWEET6B	MtN3 and saliva related transmembrane protein family protein. (Os01t0605700-01)	0.014	0.566797
	OS01G0612425		Hypothetical protein. (Os01t0612425-00)	0.0545	-0.619549
	OS01G0635550		ZF-HD homeobox protein Cys/His-rich dimerisation region domain containing protein. (Os01t0635550-00)	0.0458	0.655425
	OS01G0659400	MIR319A	Non-protein coding transcript. (Os01t0659400-01)	0.0136	-0.598183
	EPlOSAG00000051225		nonCoding RNA genes annotated by Arizona Genome Institute	0.0951	-0.666443
	OS01G0659900		Cyclin-like F-box domain containing protein. (Os01t0659900-01)	0.056	-0.665524
	OS01G0683100		Similar to Katanin p60 ATPase-containing subunit (EC 3.6.4.3) (Katanin p60 subunit) (p60 katanin) (Atp60) (CAD ATPase) (Katanin 1) (BOTERO1 protein) (ECTOPIC ROOT HAIR 3 protein) (FAT ROOT protein) (FRAGILE FIBER 2 protein) (AtAAA1). (Os01t0683100-01);Similar to LUE1 protein. (Os01t0683100-02)	0.0211	-0.577632
	OS01G0726400	MADS32	MADS box transcription factor, Regulation of floral organ identity (Os01t0726400-01)	0.019	-0.568008
	OS01G0734150		Hypothetical gene. (Os01t0734150-00)	0.0649	-0.64797
	OS01G0764600		Hypothetical conserved gene. (Os01t0764600-01);Aspartate/glutamate/uridylate kinase domain containing protein. (Os01t0764600-02)	0.088	-0.689554
	OS01G0777200		Peptidase aspartic, catalytic domain containing protein. (Os01t0777200-01)	0.043	0.596122
	OS01G0806101		Non-protein coding transcript. (Os01t0806101-00)	0.0279	-0.624512
	OS01G0834700	C3H11	Zinc finger, CCCH-type domain containing protein. (Os01t0834700-01);Similar to nucleic acid binding protein. (Os01t0834700-02)	0.0185	-0.641507
	OS01G0866800		Similar to F24P17.15 protein (Tubby-like protein TULP9). (Os01t0866800-01)	0.0402	-0.662104
	OS01G0910450		Non-protein coding transcript. (Os01t0910450-00)	0.0535	-0.641892
	OS01G0914000		Conserved hypothetical protein. (Os01t0914000-01)	0.0333	-0.627003
	OS01G0927300		Heavy metal transport/detoxification protein domain containing protein. (Os01t0927300-01)	0.0284	0.647589
	OS02G0125200		Similar to DNA-binding protein. (Os02t0125200-00)	0.0215	-0.617472
	OS02G0125566		Hypothetical protein. (Os02t0125566-00)	0.0118	-0.614876
	OS02G0158100		EF hand domain containing protein. (Os02t0158100-01);Similar to EH-domain-containing protein 1. (Os02t0158100-02)	0.0612	-0.672601
	OS02G0158200		Hypothetical protein. (Os02t0158200-00)	0.0631	-0.680611
	OS02G0179400		Similar to Tubby-like protein 13. (Os02t0179400-00)	0.0272	-0.655002
	OS02G0196600	HMA4	ATPase, P-type, K/Mg/Cd/Cu/Zn/Na/Ca/Na/H-transporter family protein. (Os02t0196600-01)	0.0147	-0.638212
	OS02G0276500		Similar to Tocopherol cyclase. (Os02t0276500-01)	0.0436	-0.664764
	OS02G0509500		Protein of unknown function DUF3339 domain containing protein. (Os02t0509500-01)	0.0198	-0.637362
	EPlOSAG00000003961		nonCoding RNA genes annotated by Arizona Genome Institute	0.0396	0.530246
	EPlOSAG00000035322		nonCoding RNA genes annotated by Arizona Genome Institute	0.019	0.597348
	OS02G0752200		Similar to Beta-D-xylosidase. (Os02t0752200-01)	0.0154	-0.59344
	OS02G0787250		Conserved hypothetical protein. (Os02t0787250-01)	0.0142	-0.639906
	OS02G0792600		Hypothetical conserved gene. (Os02t0792600-01);Non-protein coding transcript. (Os02t0792600-02)	0.0893	-0.706573
qSW-3	OS03G0103300	qLTG-3-1	Hybrid proline- or glycine-rich protein, Controll of low-temperature germinability, Pre-harvest sprouting resistance (Os03t0103300-01)	0.0126	0.541789
qSW-3	OS03G0104901		Conserved hypothetical protein. (Os03t0104901-01)	0.0912	-0.624042
	OS03G0133850		Hypothetical gene. (Os03t0133850-01)	0.0229	-0.636364
	OS03G0154300		Conserved hypothetical protein. (Os03t0154300-01)	0.0439	-0.643284
	OS03G0170900	SUT1	Sucrose transporter. (Os03t0170900-01);Similar to Sucrose transporter. (Os03t0170900-02)	0.0302	-0.640869
	OS03G0199100		Protein of unknown function DUF677 family protein. (Os03t0199100-01)	0.0114	-0.617513
	OS03G0214200		Protein of unknown function DUF1675 family protein. (Os03t0214200-01);Similar to Ninja-family protein 1. (Os03t0214200-02)	0.063	-0.668312
	OS03G0346800		Similar to metal tolerance protein. (Os03t0346800-00)	0.0101	-0.59853
	OS03G0366525		Hypothetical protein. (Os03t0366525-00)	0.0263	-0.615255
	OS03G0565100		OST3/OST6 family protein. (Os03t0565100-01)	0.0158	-0.601124
	OS03G0621400		Hypothetical conserved gene. (Os03t0621400-01)	0.0135	-0.589624
	OS03G0640800	OSHB4	Similar to HD-Zip protein (Homeodomain transcription factor) (ATHB-14) (Homeodomain-leucine zipper protein 14). (Os03t0640800-01);Similar to cDNA clone:J033124M18, full insert sequence. (Os03t0640800-02);Similar to cDNA clone:J033124M18, full insert sequence. (Os03t0640800-03)	0.0949	-0.762926
	OS03G0702700		Protein of unknown function DUF250 domain containing protein. (Os03t0702700-01);Similar to organic anion transporter. (Os03t0702700-02);Similar to organic anion transporter. (Os03t0702700-03)	0.0134	-0.638928
	OS03G0749051		Hypothetical protein. (Os03t0749051-00)	0.0159	-0.563683
	OS03G0764125		Hypothetical protein. (Os03t0764125-00)	0.0616	0.615931
	OS03G0803600		Glycosyl transferase, family 31 protein. (Os03t0803600-01) chr03:33525483..33526681	0.0227	-0.639511
	OS03G0830800		Pectinesterase inhibitor domain containing protein. (Os03t0830800-01)	0.0611	0.601395
	OS03G0856400		Similar to Protein kinase AKINbetagamma-2. (Os03t0856400-01);Similar to Protein kinase AKINbetagamma-2. (Os03t0856400-02)	0.0956	-0.731452
	OS04G0476600		C2 calcium-dependent membrane targeting domain containing protein. (Os04t0476600-01)	0.0533	-0.641198
	OS04G0508150		Hypothetical gene. (Os04t0508150-01)	0.0626	-0.618509
	OS04G0530150		Non-protein coding transcript. (Os04t0530150-01)	0.0111	-0.567551
	OS04G0583800		RNA-binding region RNP-1 (RNA recognition motif) domain containing protein. (Os04t0583800-01)	0.0119	-0.621945
	OS04G0670200		Similar to Oryzain beta chain precursor (EC 3.4.22.-). (Os04t0670200-01);Granulin domain containing protein. (Os04t0670200-02)	0.0621	-0.658996
	OS04G0676400		Similar to H0101F08.4 protein. (Os04t0676400-01)	0.0889	-0.702385
	OS05G0110700		Chromosome segregation protein Spc25 domain containing protein. (Os05t0110700-01)	0.0156	-0.624092
	OS05G0117500		Similar to Nudix hydrolase 9 (EC 3.6.1.-) (AtNUDT9). (Os05t0117500-01)	0.1006	-0.708136
	OS05G0227800		Homeodomain-like containing protein. (Os05t0227800-01)	0.0176	-0.605652
	OS05G0355200		Pentatricopeptide repeat domain containing protein. (Os05t0355200-00)	0.0197	-0.592398
	OS05G0384300		Peptidase aspartic, catalytic domain containing protein. (Os05t0384300-01)	0.0332	0.627009
	OS05G0456401		Hypothetical gene. (Os05t0456401-00)	0.0276	0.634541
	OS05G0493800		Similar to nodulin-like protein. (Os05t0493800-01)	0.0365	-0.614447
	EPlOSAG00000040126		nonCoding RNA genes annotated by Arizona Genome Institute	0.0629	-0.650447
	OS05G0533450		Conserved hypothetical protein. (Os05t0533450-00)	0.06	-0.66743
	OS05G0543800		Protein of unknown function DUF3615 domain containing protein. (Os05t0543800-01);Hypothetical conserved gene. (Os05t0543800-02)	0.0788	-0.7
	EPlOSAG00000042714		nonCoding RNA genes annotated by Arizona Genome Institute	0.01	0.569347
	OS06G0143650		Non-protein coding transcript. (Os06t0143650-00)	0.0109	-0.606643
qSW-6	OS06G0332600		Similar to Rf2 protein. (Os06t0332600-01)	0.0372	-0.594231
qSW-6	OS06G0342100		Signal recognition particle 19 kDa protein (SRP19). (Os06t0342100-01)	0.0218	-0.629939
qSW-6	OS06G0603800		Hypothetical protein. (Os06t0603800-00)	0.0146	-0.587547
	OS06G0620200		Protein kinase, catalytic domain domain containing protein. (Os06t0620200-01)	0.0236	0.608146
	OS06G0642650		Hypothetical conserved gene. (Os06t0642650-01)	0.0133	-0.602304
	OS06G0646600	HOS59	Similar to Homeobox protein knotted-1-like 11. (Os06t0646600-01);Similar to cDNA, clone: J065162G03, full insert sequence. (Os06t0646600-02)	0.0524	0.656553
	OS06G0652550		Similar to RING-type E3 ubiquitin ligase. (Os06t0652550-00)	0.0732	-0.656535
	OS06G0655100		Similar to D-3-phosphoglycerate dehydrogenase. (Os06t0655100-00)	0.0612	-0.669185
	OS06G0671150	SAUR25	Auxin responsive SAUR protein family protein. (Os06t0671150-00)	0.0422	-0.663433
	OS06G0681100		Hypothetical conserved gene. (Os06t0681100-00)	0.0749	-0.710748
	OS06G0704000		Protein of unknown function DUF659 domain containing protein. (Os06t0704000-01)	0.0987	-0.72075
	EPlOSAG00000042006		nonCoding RNA genes annotated by Arizona Genome Institute	0.0329	0.58612
	OS07G0118000		Hypothetical conserved gene. (Os07t0118000-00)	0.0183	-0.592915
	OS07G0185000	WNK3	Similar to MAP kinase (Ser/Thr kinase). (Os07t0185000-01);Similar to cDNA clone:J023135J22, full insert sequence. (Os07t0185000-02);Similar to cDNA clone:J023135J22, full insert sequence. (Os07t0185000-03)	0.0512	-0.662561
	OS07G0199000		Similar to OSIGBa0126B18.3 protein. (Os07t0199000-01)	0.0983	-0.763185
	OS07G0200500		Similar to OSIGBa0126B18.3 protein. (Os07t0200500-00)	0.0676	-0.663649
	OS07G0205600		Hypothetical protein. (Os07t0205600-00)	0.011	-0.609521
	OS07G0240200		Similar to Beta-1,3 glucanase precursor (EC 3.2.1.39). (Os07t0240200-01)	0.1	-0.754031
	OS07G0252800		Conserved hypothetical protein. (Os07t0252800-01)	0.0841	0.63959
	EPlOSAG00000030205		nonCoding RNA genes annotated by Arizona Genome Institute	0.0253	-0.630788
	OS07G0525100		Putative integral membrane protein containing EamA-like transporter family domains, Regulation of intracellular auxin transport (Os07t0525100-01)	0.1032	-0.76209
qSW-7	OS07G0564000		Conserved hypothetical protein. (Os07t0564000-01)	0.0339	-0.665088
qSW-7	OS07G0567801		Conserved hypothetical protein. (Os07t0567801-01)	0.0832	-0.617876
qSW-7	OS07G0569550		Similar to protein kinase. (Os07t0569550-00)	0.0103	0.655573
qSW-7	OS07G0589532		Non-protein coding transcript. (Os07t0589532-00)	0.0932	-0.711507
qSW-7	OS07G0646200		Zinc finger, SWIM-type domain containing protein. (Os07t0646200-00)	0.033	-0.620271
qSW-7	OS07G0650451		Hypothetical gene. (Os07t0650451-00)	0.0102	0.530946
	EPlOSAG00000052933		nonCoding RNA genes annotated by Arizona Genome Institute	0.0544	-0.685515
	OS07G0686500		Protein of unknown function DUF632 domain containing protein. (Os07t0686500-01)	0.0251	0.579936
	OS07G0693450		Non-protein coding transcript. (Os07t0693450-01)	0.0131	-0.593607
	EPlOSAG00000034986		nonCoding RNA genes annotated by Arizona Genome Institute	0.0977	-0.654928
	OS08G0155400		Similar to Nitrate/chlorate transporter. (Os08t0155400-01);Similar to cDNA clone:J023045B01, full insert sequence. (Os08t0155400-02);Similar to cDNA clone:J023045B01, full insert sequence. (Os08t0155400-03)	0.0303	-0.640431
	OS08G0162000		Similar to transmembrane 9 superfamily protein member 1. (Os08t0162000-01)	0.1055	-0.745409
	EPlOSAG00000009059		nonCoding RNA genes annotated by Arizona Genome Institute	0.0107	0.580875
	OS08G0224901		Non-protein coding transcript. (Os08t0224901-00)	0.1027	0.731733
	OS08G0248100		Protein kinase, core domain containing protein. (Os08t0248100-01)	0.0612	-0.665299
	OS08G0380100		Similar to Polygalacturonase isoenzyme 1 beta subunit (Fragment). (Os08t0380100-01);Similar to Polygalacturonase isoenzyme 1 beta subunit (Fragment). (Os08t0380100-02)	0.0131	-0.64707
	OS08G0395300		Similar to AP-4 complex subunit sigma-1. (Os08t0395300-01)	0.0182	-0.594611
	OS08G0433500	NAC106	Senescence-associated NAC transcription factor, Negative regulation of leaf senescence, Salt stress tolerance, Plant architecture (Os08t0433500-01)	0.089	-0.699945
	OS08G0442300		Similar to Calcineurin subunit B. (Os08t0442300-01);Similar to Calcineurin subunit B. (Os08t0442300-02)	0.0853	-0.677066
	OS08G0482025		Hypothetical protein. (Os08t0482025-00)	0.0129	-0.599045
	OS08G0490000		Helix-loop-helix DNA-binding domain containing protein. (Os08t0490000-01);Similar to Transcription factor BIM2. (Os08t0490000-02)	0.0288	-0.649305
	OS08G0513000		Similar to Serine/threonine protein phosphatase. (Os08t0513000-01)	0.1	-0.718108
	OS09G0111300		Hypothetical gene. (Os09t0111300-01)	0.0226	-0.628377
	OS09G0114700		WIYLD domain domain containing protein. (Os09t0114700-00)	0.0336	-0.607802
	OS09G0124816		Hypothetical protein. (Os09t0124816-00)	0.0294	-0.630386
	OS09G0344900		Zinc finger, RING/FYVE/PHD-type domain containing protein. (Os09t0344900-01);Similar to protein binding protein. (Os09t0344900-02)	0.0303	0.628076
	EPlOSAG00000045252		nonCoding RNA genes annotated by Arizona Genome Institute	0.0198	0.607748
	OS09G0375100		Heat shock factor-binding protein 1. (Os09t0375100-01)	0.01	-0.618328
	OS09G0401200	TRXH3	Similar to tetraticopeptide domain-containing thioredoxin. (Os09t0401200-01);Natural antisense transcript (cis-NAT) of STR1, Mycorrhizal arbuscule formation (Os09t0401200-02)	0.0885	-0.693913
	OS09G0456900		Nucleic acid-binding, OB-fold domain containing protein. (Os09t0456900-01)	0.0133	-0.644726
	OS09G0459200	SG1	Unknown product, Brassinosteroid signaling, Control of organ length (Os09t0459200-01)	0.096	-0.731395
	OS09G0478500		Similar to Protein kinase KIPK. (Os09t0478500-01)	0.0499	-0.648397
	OS09G0479300		Phenylalanyl-tRNA synthetase, class IIc family protein. (Os09t0479300-01)	0.0192	-0.612708
	OS09G0479400		Phenylalanyl-tRNA synthetase, class IIc family protein. (Os09t0479400-01)	0.0193	-0.612373
	OS09G0508200		Pollen Ole e 1 allergen and extensin domain containing protein. (Os09t0508200-01)	0.0134	-0.579921
	OS10G0109801		Non-protein coding transcript. (Os10t0109801-01)	0.0113	-0.557503
	OS10G0476500		Conserved hypothetical protein. (Os10t0476500-01)	0.0134	-0.508109
	OS10G0479800		Protein of unknown function DUF1336 domain containing protein. (Os10t0479800-01)	0.0137	-0.57959
	OS10G0493201		Non-protein coding transcript. (Os10t0493201-00)	0.0161	-0.616329
	OS10G0555600	EXPB6	Beta-expansin precursor. (Os10t0555600-01)	0.0192	-0.620651
	OS10G0555651		Conserved hypothetical protein. (Os10t0555651-00)	0.0271	-0.62829
	OS10G0579150		Hypothetical gene. (Os10t0579150-00)	0.0424	-0.630159
	OS10G0579900		Hypothetical conserved gene. (Os10t0579900-00)	0.0798	-0.661268
	OS11G0116500		Similar to Chloroplastic outer envelope membrane protein (OEP75) precursor (Outer membrane protein). (Os11t0116500-01)	0.0111	-0.580745
	OS11G0137000	PIN1C	Similar to PIN1-like auxin transport protein. (Os11t0137000-01)	0.0924	-0.706372
	OS11G0152700	BZIP79	Similar to Transcription factor HBP-1b(C38) (Fragment). (Os11t0152700-01);Similar to Transcription factor HBP-1b(C38) (Fragment). (Os11t0152700-02)	0.0205	-0.63175
	OS11G0258900		Conserved hypothetical protein. (Os11t0258900-01)	0.0166	-0.603359
	OS11G0267100		Uncharacterised protein family UPF0454 domain containing protein. (Os11t0267100-01)	0.0138	-0.608072
	OS11G0303400		Hypothetical conserved gene. (Os11t0303400-01);Similar to Small GTP-binding protein OsRac2. (Os11t0303400-02)	0.0254	-0.628565
	OS11G0422000		Conserved hypothetical protein. (Os11t0422000-01)	0.0451	0.565299
	OS11G0441550		Non-protein coding transcript. (Os11t0441550-00)	0.0109	-0.602577
	OS11G0508600	11N3	Sugar transporter, TAL effector-mediated susceptibility to bacterial pathogen (Os11t0508600-01)	0.0681	-0.633421
	OS11G0518600		Conserved hypothetical protein. (Os11t0518600-01)	0.0831	-0.651973
	OS12G0118700		Zinc finger, RING/FYVE/PHD-type domain containing protein. (Os12t0118700-01)	0.0354	-0.647798
	OS12G0163700		Similar to Actin 7 (Actin 2). (Os12t0163700-01)	0.0148	0.607952
	OS12G0194900		Similar to Amino acid carrier (Fragment). (Os12t0194900-01)	0.0166	-0.626148
	OS12G0476200	SWEET13	Sucrose transporter, TAL effector PthXo2-dependent disease susceptibility to bacterial pathogen (Os12t0476200-01)	0.0227	-0.639753
	OS12G0480250		Hypothetical protein. (Os12t0480250-00)	0.0199	-0.632109
	OS12G0489800		Similar to NBS-LRR protein (Fragment). (Os12t0489800-01)	0.0425	-0.637103
	OS12G0566000	BOR1	Similar to Boron transporter. (Os12t0566000-01);Boron (B) transporter, Boron uptake and xylem loading (Os12t0566000-02);Similar to Boron transporter. (Os12t0566000-03)	0.0249	-0.651186
	OS12G0566050		Hypothetical protein. (Os12t0566050-00)	0.0124	-0.643579
	OS12G0622900		Mov34/MPN/PAD-1 family protein. (Os12t0622900-01)	0.1002	-0.723922
Frequency refers to the ratio of trials in which the gene was selected as an explanatory variable in relation to the total number of trials (10,000). Correlation is the correlation coefficient between expression [log2(FPKM)] and shoot fresh weight (mg/plant). qSW-3, qSW-6, and qSW-7 are quantitative trait loci (QTLs) for shoot weight.
